# Supplementary material for: Natural History of Sudan ebolavirus to Support Medical Countermeasure Development
Source: Vaccines (Basel). 2022 Jun 16;10(6):963. doi: 10.3390/vaccines10060963 (PMC9228702; doi:10.3390/vaccines10060963)
Supplement: Supplementary file 1 [file vaccines-10-00963-s001.zip]

Archive with 1 entries (1 files):
- vaccines-1736160-supplementary.pdf
